# Supplementary material for: Uterine Microbiota of Dairy Cows With Clinical and Subclinical Endometritis
Source: Front Microbiol. 2018 Nov 6;9:2691. doi: 10.3389/fmicb.2018.02691 (PMC6232309; doi:10.3389/fmicb.2018.02691)
Supplement: TABLE S2 — Key features are statistically different between the uterine microbiota of healthy and clinical endometritic cows. [file Table_1.XLS]

## Sheet: Supplementary
Uterine Microbiota of Dairy Cows with Clinical and Subclinical Endometritis
Meng-Ling Wang, Ming-Chao Liu, Jin Xu, Li-Gang An, Jiu-Feng Wang, Yao-Hong Zhu*
Department of Veterinary Clinical Sciences, College of Veterinary Medicine,
China Agricultural University, Beijing, China
* Correspondence:
Yaohong Zhu, College of Veterinary Medicine, China Agricultural University
No. 2 Yuanmingyuan West Road, Beijing 100193, China
zhu_yaohong@hotmail.com
Running title: Uterine Microbiota of Dairy Cows with Endometritis

## Sheet: Table S1
Table S1 The basic information of cows included in this study.
Sample ID	Parity	Body Condition Score	Viginal Discharge Score	PMN (%)
Healthy1	2	3.25	0	4
Healthy2	2	3.1	0	0
Healthy3	3	3.2	0	2
Healthy4	4	3.25	0	3
Healthy5	1	3.25	0	4
Healthy6	6	3	0	0
Healthy7	6	3	0	4
Healthy8	1	3.25	0	2
Healthy9	5	2.25	0	2
Healthy10	3	3.25	0	0
Healthy11	6	2.55	0	0
Healthy12	3	3.25	0	3
Healthy13	3	3.35	0	12
SE1	3	3.1	0	30
SE2	5	3.25	0	19
SE3	2	3	0	25
SE4	3	3.25	0	37
SE5	1	3	0	22
CE1	3	3	3
CE2	3	3	2
CE3	5	3	3
CE4	4	3.75	3
CE5	2	2.75	2
CE6	6	3.1	3
CE7	1	3.35	1
CE8	2	3.25	3
CE9	4	3.5	3
PMN, polymorphonuclear neutrophils.
Healthy cows, n = 13; SE, subclinical endometritic cows, n = 5; CE, clinical endometritic cows, n = 9.

## Sheet: Table S2
Table S2 Key features are statistically different between the uterine microbiota of healthy and clinical endometritic cows.
Tacxon	Riched group	LDA Score	P value
		(log 10)
Fusobacterium	CE	4.72169	0.0140782
Bacillus	Healthy	4.4475	0.00367434
Arthrobacter	Healthy	4.09222	0.00684049
Solibacillus	Healthy	4.04738	0.00684049
Pseudomonas	Healthy	4.04171	0.00684049
Trueperella	CE	4.01345	0.00949806
Lysinibacillus	Healthy	3.70516	0.000455155
Peptoniphilus	CE	3.6899	0.00974554
Psychrobacter	Healthy	3.68414	0.00453876
Exiguobacterium	Healthy	3.63426	0.00367434
Enhydrobacter	Healthy	3.62157	0.00367434
Streptococcus	Healthy	3.6124	0.00834622
Carnobacterium	Healthy	3.53253	0.00834622
Healthy cows, n = 13; CE, clinical endometritic cows, n = 9.

## Sheet: Table S3
Table S3 Key features are statistically different between the uterine microbiota of healthy and subclinical endometritic cows.
Tacxon	Riched group	LDA Score	P value
		(log 10)
Lactobacillus	SE	3.6624	0.0433064
Acinetobacter	SE	3.19019	0.0393518
Streptococcus	Healthy	3.04208	0.0157337
Healthy cows, n = 13; SE, subclinical endometritic cows, n = 5.

## Sheet: Table S4
Table S4 Relative abundance of the 28 most abundant genera detected in the uterine of postpartum healthy and endometritic dairy cows at 30 days postpartum.
Genera	Mean (relative abundance, %)				P value
	ALL	H	S	C	H vs. S	H vs. C	S vs. C
Lactococcus	46.17	51.7163	48.5138	36.8568	NS	0.0328761	NS
Bacillus	15.08	17.1324	16.325	11.4136	NS	0.00283419	NS
Solibacillus	5.63	6.33746	6.32099	4.2115	NS	0.00472919	0.035773
Pseudomonas	5.44	6.1405	6.17563	4.01807	NS	0.00292172	0.0156452
Arthrobacter	4.76	5.26112	6.35692	3.14075	NS	0.00778775	0.00094478
Fusobacterium	3.54	0.0134638	0.00921476	10.5809	NS	0.00669425	0.0181413
ratAN060301C.norank	2.28	0.0123758	0.543885	6.519	NS	0.0428729	NS
Streptococcus	1.74	1.98345	1.7736	1.36323	0.0296577	0.000805897	NS
Lysinibacillus	1.6	1.83754	1.74249	1.19109	NS	0.000265931	NS
Porphyromonas	1.03	0.0168315	0.01634	3.0456	NS	0.0432689	NS
Carnobacterium	1	1.11963	1.21125	0.708643	NS	0.0167647	0.00297359
Exiguobacterium	0.95	1.08059	1.08007	0.688194	NS	0.0014651	0.0121059
Parvimonas	0.79	0.00480649	0.001206	2.35796	NS	NS	0.0351461
Trueperella	0.78	0.00387733	0.146472	2.24307	NS	0.00352447	NS
Leptotrichiaceae.norank	0.77	0.00431888	0.001206	2.29201	NS	NS	NS
Psychrobacter	0.59	0.66106	0.723745	0.424984	NS	0.00388303	0.00194959
Bacteroides	0.54	0.10276	0.435312	1.2261	NS	NS	NS
Lactobacillus	0.53	0.363728	1.22843	0.384023	0.0352644	NS	0.00538769
Helcococcus	0.53	0.00318659	0.0688259	1.54869	NS	NS	NS
Serratia	0.52	0.995191	0.0373597	0.0925253	NS	NS	NS
Leuconostoc	0.46	0.464651	0.612394	0.369434	NS	NS	0.0164508
Brochothrix	0.36	0.38521	0.395622	0.29422	NS	NS	NS
Ruminococcaceae.uncultured	0.33	0.317171	0.571085	0.211647	NS	NS	NS
Oceanobacillus	0.32	0.339833	0.389157	0.249886	NS	NS	0.00891334
Escherichia-Shigella	0.29	0.336502	0.217057	0.25575	NS	0.0383155	NS
Enhydrobacter	0.25	0.297267	0.271656	0.174903	NS	0.00148899	NS
Peptoniphilus	0.22	0.00176923	0.0186815	0.658137	NS	0.00438557	NS
Acinetobacter	0.22	0.163962	0.308663	0.255038	0.0125635	NS	0.00612734
P values were determined by Kruskal-Wallis test with Dunn’s multiple comparison test.
ALL, all samples, n = 27; H, healthy cows, n = 13; S, subclinical endometritic cows, n = 5; C, clinical endometritic cows, n = 9.
NS, no significance.
		·

## Sheet: Table S5
Table S5 Relative abundance of 28 most abundant species detected in the uterine of postpartum healthy and endometritic dairy cows at 30 days postpartum.
Species	Mean (%)				P value
	ALL	H	S	C	H vs. S	H vs. C	S vs. C
Lactococcus piscium	39.36	44.0778	41.4136	31.4102	NS	0.0297278	NS
Bacillus sp.	13.83	15.7463	14.917	10.449	NS	0.00193817	NS
Lactococcus lactis subsp. lactis	6.81	7.63848	7.10013	5.4466	NS	0.0284112	NS
Solibacillus silvestris StLB046	5.63	6.33746	6.32099	4.2115	NS	0.00472919	0.035773
Pseudomonas sp.	4.9	5.26112	6.35692	3.14075	NS	0.00778775	0.00094478
Arthrobacter sp.	4.76	5.48375	5.60047	3.65384	NS	0.0102546	0.0129185
Fusobacterium necrophorum	3.54	0.0134638	0.00921476	10.5809	NS	0.00669425	0.0181413
uncultured Porphyromonas sp.	2.28	0.0123758	0.543885	6.519	NS	0.0428729	NS
Lysinibacillus sp.	1.6	1.83754	1.74249	1.19109	NS	0.000265931	NS
Bacillus oceanisediminis	1.2	1.34708	1.33704	0.910585	NS	0.0132076	0.0218043
Carnobacterium maltaromaticum	1	1.11963	1.21125	0.708643	NS	0.0167647	0.00297359
Exiguobacterium sp. AT1b	0.95	1.08059	1.08007	0.688194	NS	0.0014651	0.0121059
Streptococcus sp.	0.89	1.02025	0.923198	0.677439	NS	0.00274903	NS
Parvimonas.uncultured bacterium	0.79	0.0026981	0.14406	2.24187	NS	0.00404894	NS
Trueperella pyogenes	0.78	0.00480649	0.001206	2.35796	NS	NS	0.0351461
Streptococcus salivarius subsp. thermophilus	0.66	0.755914	0.716442	0.492195	NS	0.0015503	0.0403376
Psychrobacter sp.	0.55	0.608647	0.664059	0.405995	NS	0.0113142	0.00335885
Pseudomonas vranovensis	0.52	0.636351	0.546523	0.350097	NS	0.00959725	NS
Helcococcus ovis	0.51	0.00318659	0.0688259	1.49457	NS	NS	NS
Brochothrix thermosphacta	0.36	0.38521	0.395622	0.29422	NS	NS	NS
Oceanobacillus profundus	0.31	0.327898	0.365718	0.239551	NS	NS	0.0150634
Escherichia-Shigella sp.	0.29	0.336502	0.217057	0.25575	NS	0.0383155	NS
Moraxella osloensis	0.25	0.297267	0.271656	0.174903	NS	0.00148899	NS
Ruminococcaceae.uncultured sp.	0.25	0.255891	0.420776	0.147256	NS	NS	NS
Leuconostoc sp.	0.23	0.236596	0.315351	0.184719	0.0284379	NS	0.00356783
Lactobacillus helveticus	0.23	0.255231	0.326276	0.129846	NS	0.00646372	0.00148157
Leuconostoc lactis	0.23	0.228055	0.297043	0.184715	NS	NS	0.0228715
Peptoniphilus indolicus	0.22	0.00176923	0.0186815	0.658137	NS	0.00438557	NS
Ureaplasma diversum	0.19	0.0492378	0.201543	0.397949	NS	NS	NS
Acinetobacter sp.	0.17	0.161693	0.302679	0.11416	0.016327	NS	0.000717852
P values were determined by Kruskal-Wallis test with Dunn’s multiple comparison test.
ALL, all samples, n = 27; H, healthy cows, n = 13 S, subclinical endometritic cows, n = 5; C, clinical endometritic cows, n = 9.
NS, no significance.

## Sheet: Table S6
Table S6 Correlations among the 28 most abundant genera detected in the uterus of 27 cows at 30 days post parturition. Only significant (P < 0.05) Spearman coefficients of correlation are presented.
Genera	Lactococcus	Bacillus	Solibacillus	Pseudomonas	Arthrobacter	Fusobacterium	ratAN060301C.norank	Streptococcus	Lysinibacillus	Porphyromonas	Carnobacterium	Exiguobacterium	Parvimonas	Trueperella	Leptotrichiaceae.norank	Psychrobacter	Bacteroides	Lactobacillus	Helcococcus	Serratia	Leuconostoc	Brochothrix	Ruminococcaceae.uncultured	Oceanobacillus	Escherichia-Shigella	Enhydrobacter	Peptoniphilus	Acinetobacter
Lactococcus	1
Bacillus	0.713675	1
Solibacillus	0.599512	0.815018	1
Pseudomonas	0.556777	0.760073	0.911477	1
Arthrobacter	-	-	0.622711	0.575702	1
Fusobacterium	-	-	-0.469369	-0.46841	-0.528799	1
ratAN060301C.norank	-0.446445	-0.422429	-0.437208	-	-	-	1
Streptococcus	0.628816	0.60928	0.570818	0.521368	-	-	-0.385482	1
Lysinibacillus	0.506716	0.608669	0.485348	0.535409	-	-	-0.518492	0.599512	1
Porphyromonas	-	-	-	-	-	0.493259	-	-	-	1
Carnobacterium	-	0.570818	0.639194	0.607448	0.6221	-0.466493	-	-	0.409646	-	1
Exiguobacterium	0.405983	0.686813	0.720391	0.70757	0.620269	-0.514421	-	0.412088	0.413309	-	0.773504	1
Parvimonas	-	-	-	-	-	0.556165	-	-	-	-	-	-	1
Trueperella	-0.439937	-0.587847	-0.600489	-0.558139	-0.43172	0.428077	0.438008	-	-0.38937	-	-	-	-	1
Leptotrichiaceae.norank	-	-	-	-	-	-	-	-	-	-	-	-	-	-	1
Psychrobacter	0.421245	0.60928	0.838217	0.776557	0.803419	-0.642866	-0.416887	0.468254	-	-	0.641636	0.782662	-	-0.49809	-	1
Bacteroides	-0.382173	-0.429182	-0.570818	-0.498168	-	-	-	-	-	-	-	-	-	0.383681	-	-0.421856	1
Lactobacillus	-	-	-	-	0.562271	-	-	-	-	-	0.506105	-	-	-	-	-	-	1
Helcococcus	-	-	-	-	-	-	0.775281	-	-0.418482	0.383549	-	-	-	0.405565	-	-	-	-	1
Serratia	-	-	-	-	-	-	-0.41418	-	-	-	-	-	-0.392516	-	-	-	-	-	-0.496407	1
Leuconostoc	0.387057	-	-	-	0.449328	-0.383739	-	-	-	-	0.537241	0.403541	-	-	-	0.52442	-	-	-	-	1
Brochothrix	-	0.568376	0.649573	0.537851	0.5116	-	-0.395335	0.424298	0.45116	-	0.563492	0.604396	-	-	-	0.613553	-0.401709	0.396825	-	-	-	1
Ruminococcaceae.uncultured	-	-	-	-	-	-	-	-	-	-	-	-	-	-	-	-	0.575702	-	-	-	-	-	1
Oceanobacillus	0.433455	0.444444	0.653846	0.522589	0.567155	-0.427193	-0.469845	-	-	-	0.764957	0.469475	-	-0.478495	-	0.659341	-	0.40293	-	0.413983	0.479853	0.481074	-	1
Escherichia-Shigella	-	-	-	-	-	-	-	-	-	-	-	-	-	-0.432984	-	-	-	-	-	-	-	-	-	-	1
Enhydrobacter	0.583639	0.382784	0.467033	0.48779	0.471917	-0.64031	-0.395951	0.542125	0.395604	-0.403566	0.572039	0.531136	-0.495843	-0.388105	-	0.588523	-	-	-	-	0.570818	-	-	0.557998	-	1
Peptoniphilus	-	-	-	-	-	-	0.438224	-	-	-	-	-	-	0.487463	-	-	-	-	0.561912	-	-	-	-	-	-	-0.409087	1
Acinetobacter	-	-	-	-	0.56044	-	-	-	-	-	-	-	-	-	-	-	-	-	-	-	-	-	-	-	-	-	-	1
